# Supplementary material for: Research on Rotating Machinery Fault Diagnosis Based on an Improved Eulerian Video Motion Magnification
Source: Sensors (Basel). 2023 Dec 3;23(23):9582. doi: 10.3390/s23239582 (PMC10798371; doi:10.3390/s23239582)
Supplement: Supplementary file 1 [file sensors-23-09582-s001.zip]

Archive with 11 entries (10 files):
- Supplementary Files/
- Supplementary Files/baby-butter-from-0.4-to-3-alpha-20-lambda_c-40-chromAtn-0.1.avi
- Supplementary Files/baby.mp4
- Supplementary Files/Figure11-condition5-1X frequency-normal and Improved Method.avi
- Supplementary Files/Figure11-condition5-Traditional Method and Improved Method.avi
- Supplementary Files/Figure5-condition2-1X frequency-normal and Improved Method.avi
- Supplementary Files/Figure6-condition2-2X frequency-normal and Improved Method.avi
- Supplementary Files/Figure7-condition3-1X frequency-normal and Improved Method.avi
- Supplementary Files/Figure8-condition3-2X frequency-normal and Improved Method.avi
- Supplementary Files/Figure9-condition4-1X frequency-normal and Improved Method.avi
- Supplementary Files/Figure9-condition4-Traditional Method and Improved Method.avi
